# Supplementary material for: Insular cortex subregions have distinct roles in cued heroin seeking after extinction learning and prolonged withdrawal in rats
Source: Neuropsychopharmacology. 2024 Mar 18;49(10):1540–9. doi: 10.1038/s41386-024-01846-x (PMC11319627; doi:10.1038/s41386-024-01846-x)
Supplement: Supplementary file 1 — Dataset 1 [file 41386_2024_1846_MOESM1_ESM.xlsx]

## Sheet: Cued reinstatement (aIC)
Cued reinstatement experiment (aIC injections)
	Lever presses and infusions during the final 10 d of heroin self-administration.
		Inactive lever presses (3 h)											Active lever presses (3 h)											Heroin infusions (3 h)
		Male IDs											Male IDs											Male IDs
	Self-administration day	2	3	6	10	24	27	28	33	37	38	40	2	3	6	10	24	27	28	33	37	38	40	2	3	6	10	24	27	28	33	37	38	40
	1	17	18	7	2	26	16	18	8	0	49	14	23	35	8	13	41	27	43	24	66	189	12	20	23	8	8	27	19	25	15	17	44	9
	2	7	11	2	10	17	10	17	9	0	3	1	30	40	18	16	22	24	30	26	240	208	19	24	17	16	10	9	18	18	19	51	37	13
	3	11	22	0	13	20	11	12	4	15	204	3	23	48	30	16	10	30	20	19	40	690	21	16	21	22	12	8	15	15	13	24	70	15
	4	7	4	15	19	1	19	3	4	18	25	0	20	300	29	17	153	27	19	80	104	101	36	18	90	23	12	37	22	16	29	40	39	23
	5	9	160	19	5	7	9	4	14	30	21	1	24	112	35	45	20	24	20	43	58	43	26	19	31	25	30	18	19	15	27	39	20	21
	6	6	0	7	11	10	8	43	5	33	28	1	24	79	36	35	21	22	87	22	44	89	67	18	30	23	18	15	14	48	18	20	32	35
	7	6	48	6	9	15	8	32	4	3	9	0	31	91	67	40	23	24	53	20	18	114	29	24	46	28	21	19	17	30	18	13	60	20
	8	24	6	8	10	12	8	13	9	4	5	1	72	51	97	35	18	20	31	33	18	74	29	49	32	28	20	11	16	17	23	12	44	20
	9	4	9	0	5	17	17	6	10	13	5	11	22	45	75	27	33	19	29	29	17	71	29	15	32	27	15	17	16	18	22	13	41	16
	10	2	6	3	6	15	18	1	10	7	6	7	18	18	66	15	22	35	46	26	27	82	41	16	14	31	13	17	22	30	20	24	16	22
	Lever presses during the first 6 d of extinction.
		Inactive lever presses (3 h)											Active lever presses (3 h)
		Male IDs											Male IDs
	Extinction day	2	3	6	10	24	27	28	33	37	38	40	2	3	6	10	24	27	28	33	37	38	40
	1	11	9	2	25	15	31	15	31	1	31	7	28	73	26	47	43	74	50	89	22	93	50
	2	14	8	3	7	9	25	32	22	30	7	22	36	48	27	71	45	25	34	44	27	64	40
	3	6	12	4	12	17	17	14	4	6	11	9	38	36	7	28	27	16	29	14	20	38	29
	4	14	5	3	3	13	7	10	12	14	11	21	27	54	5	36	46	18	38	31	26	38	38
	5	16	7	9	6	13	7	15	21	14	1	6	15	32	11	40	29	17	30	20	12	23	11
	6	9	2	4	3	13	24	19	15	10	10	5	20	23	8	27	42	16	30	18	14	17	18
	Active lever presses during cued reinstatements and extinction baselines.
		Active lever presses (3 h)
		Male IDs
		2	3	6	10	24	27	28	33	37	38	40
	Extinction baseline	17.5	27	14.5	18.5	24.5	17	23	24.5	21.5	11.5	11
	Vehicle	21	8	13	114	44	70	30	64	27	60	112
	Extinction baseline	15.5	7.5	10.5	18	23	15	23.5	11.5	15	16.5	13.5
	Baclofen/muscimol	10	72	77	148	100	49	92	90	88	28	138

## Sheet: Primed reinstatement (aIC)
Heroin-primed reinstatement experiment (aIC injections)
	Lever presses and infusions during the final 10 d of heroin self-administration.
		Inactive lever presses (3 h)										Active lever presses (3 h)										Heroin infusions (3 h)
		Male IDs										Male IDs										Male IDs
	Self-administration day	48	49	52	54	55	59	62	65	66	68	48	49	52	54	55	59	62	65	66	68	48	49	52	54	55	59	62	65	66	68
	1	12	4	16	11	0	2	6	7	19	8	17	32	21	21	41	25	21	74	62	2	9	18	16	13	15	20	12	15	27	1
	2	20	5	4	13	2	4	7	63	6	2	35	29	20	37	51	29	40	65	23	17	15	12	14	17	25	22	16	12	13	5
	3	22	12	10	19	3	3	16	102	10	12	23	41	23	94	91	2	28	107	19	207	16	21	18	29	20	2	14	33	16	16
	4	2	17	10	20	57	3	28	4	7	5	36	32	24	32	110	31	32	193	17	54	19	19	17	22	24	24	17	17	12	11
	5	11	10	7	36	40	19	23	123	4	6	26	41	22	49	322	98	24	189	14	13	18	21	16	26	43	46	12	19	14	7
	6	12	8	2	21	11	2	0	45	2	6	25	38	22	69	175	9	20	0	92	26	19	21	13	39	33	7	12	0	22	16
	7	12	21	3	33	2	3	5	8	12	5	24	77	61	45	174	34	91	21	26	30	19	27	30	28	48	24	22	14	18	10
	8	6	12	3	15	27	6	12	10	12	6	32	54	53	30	156	54	83	56	31	52	20	21	29	22	48	30	22	18	20	29
	9	9	7	13	26	3	4	6	2	4	10	37	40	50	53	116	43	34	122	38	30	23	22	30	36	42	25	16	18	20	20
	10	3	6	13	16	41	1	17	4	15	12	36	50	39	26	330	34	50	72	36	119	21	24	20	21	46	25	21	17	19	24
	Lever presses during the first 6 d of extinction.
		Inactive lever presses (3 h)										Active lever presses (3 h)
		Male IDs										Male IDs
	Extinction day	48	49	52	54	55	59	62	65	66	68	48	49	52	54	55	59	62	65	66	68
	1	17	40	47	6	16	13	20	14	11	29	55	125	117	6	42	47	54	53	60	37
	2	28	48	13	8	8	9	6	27	20	19	72	71	43	53	22	53	34	29	62	12
	3	31	21	8	3	13	7	19	28	8	58	60	40	41	61	8	41	13	21	121	13
	4	14	9	8	10	11	1	6	9	5	8	35	46	47	53	12	16	19	30	101	15
	5	30	12	5	3	25	8	11	25	3	3	36	30	49	42	10	18	14	23	90	12
	6	27	12	6	3	30	7	6	28	11	8	28	28	52	29	35	11	20	11	76	33
	Active lever presses during heroin-primed reinstatements and extinction baselines.
		Active lever presses (3 h)
		Male IDs
		48	49	52	54	55	59	62	65	66	68
	Extinction baseline	12	12.5	1.5	17	19	17.5	20	25	20.5	13
	Vehicle	20	27	59	48	6	23	72	55	58	16
	Extinction baseline	15	13	25	14	23.5	12	11.5	22.5	23	13.5
	Baclofen/muscimol	41	37	45	35	18	50	18	68	10	15

## Sheet: Cued reinstatement (pIC)
Cued reinstatement experiment (pIC injections)
	Lever presses and infusions during the final 10 d of heroin self-administration.
		Inactive lever presses (3 h)											Active lever presses (3 h)											Heroin infusions (3 h)
		Male IDs											Male IDs											Male IDs
	Self-administration day	44	45	47	53	56	58	59	60	63	65	66	44	45	47	53	56	58	59	60	63	65	66	44	45	47	53	56	58	59	60	63	65	66
	1	24	2	1	1	4	4	2	0	17	11	17	13	8	9	31	21	15	22	153	10	48	71	11	8	7	14	16	13	15	22	10	33	10
	2	13	2	3	1	1	5	22	0	0	2	3	10	16	35	24	17	18	549	179	19	29	380	8	13	15	15	14	14	60	22	11	16	39
	3	49	4	0	0	5	3	2	0	15	1	0	44	16	27	29	24	15	11	197	0	27	143	20	14	16	17	15	15	10	27	0	18	45
	4	0	3	0	5	2	9	4	1	2	1	5	56	26	30	16	89	13	19	137	29	29	228	22	17	18	12	18	10	13	25	22	20	60
	5	0	7	1	16	3	2	4	0	2	3	2	50	21	33	20	108	53	96	111	33	33	306	24	15	21	15	23	24	22	23	25	22	75
	6	38	9	0	8	5	7	7	0	10	12	6	21	29	39	15	21	14	17	111	27	33	291	19	18	21	14	15	13	13	27	22	19	37
	7	34	14	0	27	5	3	5	4	13	9	179	26	23	39	16	29	23	23	37	34	32	99	22	18	21	15	16	19	15	12	23	22	26
	8	15	9	0	7	1	5	10	4	10	9	14	28	31	33	22	15	17	18	93	40	30	174	25	19	24	16	13	16	14	25	24	21	37
	9	15	11	1	13	6	5	8	1	17	6	6	31	35	52	21	18	28	24	102	44	24	99	28	23	24	17	14	21	15	25	22	20	31
	10	22	3	0	3	1	4	3	11	15	2	4	35	24	62	21	25	27	18	131	52	25	32	25	18	25	18	21	24	15	25	24	20	18
	Lever presses during the first 6 d of extinction.
		Inactive lever presses (3 h)											Active lever presses (3 h)
		Male IDs											Male IDs
	Extinction day	44	45	47	53	56	58	59	60	63	65	66	44	45	47	53	56	58	59	60	63	65	66
	1	107	28	8	66	21	13	18	3	24	10	32	62	121	63	67	71	68	109	41	34	46	34
	2	31	8	8	45	17	3	4	3	32	20	9	92	38	28	38	42	23	29	32	56	69	24
	3	30	6	4	7	3	18	8	0	14	4	8	63	83	30	31	26	38	11	19	47	22	27
	4	29	1	3	8	18	9	1	2	13	12	7	33	13	9	32	31	24	15	24	51	16	5
	5	27	0	1	16	12	9	4	0	13	13	28	24	19	22	30	22	12	27	7	23	27	15
	6	16	5	2	5	17	5	8	1	17	11	41	31	27	9	19	24	11	5	7	29	21	26
	Active lever presses during cued reinstatements and extinction baselines.
		Active lever presses (3 h)
		Male IDs
		44	45	47	53	56	58	59	60	63	65	66
	Extinction baseline	14.5	12.5	24	18.5	20	11.5	10	9.5	21.5	17.5	24.5
	Vehicle	161	63	146	49	60	20	235	35	228	103	166
	Extinction baseline	22.5	20.5	21	23.5	22	16.5	10	6	25.5	22.5	20.5
	Baclofen/muscimol	26	102	49	85	3	13	9	12	4	0	182

## Sheet: Primed reinstatement (pIC)
Heroin-primed reinstatement experiment (pIC injections)
	Lever presses and infusions during the final 10 d of heroin self-administration.
		Inactive lever presses (3 h)										Active lever presses (3 h)										Heroin infusions (3 h)
		Male IDs										Male IDs										Male IDs
	Self-administration day	67	69	71	73	76	77	79	81	84	87	67	69	71	73	76	77	79	81	84	87	67	69	71	73	76	77	79	81	84	87
	1	11	7	4	32	6	90	2	28	18	15	25	55	15	42	35	74	15	24	9	42	17	26	11	18	24	27	12	19	9	19
	2	9	10	8	20	19	0	0	1	0	38	21	15	18	42	45	23	21	66	16	17	17	12	15	19	24	13	13	31	14	13
	3	7	14	8	10	11	10	0	0	12	32	27	20	22	17	35	56	63	59	16	30	19	16	18	12	27	26	26	37	13	16
	4	6	5	6	3	15	20	1	39	0	25	19	22	29	24	34	53	37	94	97	23	17	13	23	13	27	20	17	51	21	16
	5	3	3	2	9	24	6	0	19	23	60	19	21	26	141	64	27	21	68	0	18	14	11	20	18	41	19	16	46	0	11
	6	5	0	0	5	20	56	1	14	0	19	81	72	32	204	56	151	32	95	21	19	24	23	26	24	40	34	19	59	18	14
	7	7	2	0	6	20	141	5	36	15	0	33	218	38	29	74	99	24	36	33	25	23	30	24	17	39	24	18	25	20	15
	8	4	2	3	5	13	232	1	29	6	22	24	27	46	38	67	307	28	36	33	31	21	17	20	14	39	30	18	27	18	18
	9	6	8	16	11	10	28	6	26	1	14	49	24	86	20	115	205	35	37	19	30	25	17	30	17	60	30	21	24	17	21
	10	4	6	30	8	26	23	0	20	5	81	32	21	69	22	142	99	36	70	20	61	21	14	32	17	79	25	18	36	16	16
	Lever presses during the first 6 d of extinction.
		Inactive lever presses (3 h)										Active lever presses (3 h)
		Male IDs										Male IDs
	Extinction day	67	69	71	73	76	77	79	81	84	87	67	69	71	73	76	77	79	81	84	87
	1	20	22	16	10	26	96	10	13	8	33	41	39	33	47	61	90	97	60	19	32
	2	10	18	14	15	58	19	4	27	2	13	55	47	23	64	91	33	27	41	15	24
	3	11	16	13	9	34	14	2	8	2	4	28	34	23	18	58	17	33	37	7	11
	4	5	23	13	6	20	38	6	23	4	14	19	19	22	35	58	33	15	22	11	6
	5	15	9	21	6	7	7	4	42	3	5	16	19	28	22	59	37	25	16	10	12
	6	10	29	10	4	14	16	4	53	15	3	15	42	34	15	34	41	17	10	25	15
	Active lever presses during heroin-primed reinstatements and extinction baselines.
		Active lever presses (3 h)
		Male IDs
		67	69	71	73	76	77	79	81	84	87
	Extinction baseline	15.5	22	24	24	20	21.5	10.5	15	16	10
	Vehicle	23	61	11	54	39	56	28	78	110	11
	Extinction baseline	12.5	17	22	18	24.5	21	20.5	15.5	6	17.5
	Baclofen/muscimol	46	54	22	60	32	26	27	23	33	30

## Sheet: Incubation of craving (aIC)
Incubation of craving experiment - aIC groups
	Lever presses and infusions during the final 10 d of heroin self-administration.
		Inactive lever presses (6 h)																									Active lever presses (6 h)
		Vehicle group												Baclofen/muscimol group													Vehicle group												Baclofen/muscimol group
		Male IDs							Female IDs					Male IDs							Female IDs						Male IDs							Female IDs					Male IDs							Female IDs
	Self-administration day	1	7	12	26	30	42	60	22	34	50	51	53	10	40	45	47	57	58	59	18	19	20	23	49	54	1	7	12	26	30	42	60	22	34	50	51	53	10	40	45	47	57	58	59	18	19	20	23
	1	1	9	0	6	0	0	0	6	0	4	7	0	4	0	2	0	0	5	0	0	0	14	4	1	2	65	30	31	91	30	42	97	68	416	27	66	79	29	30	16	34	31	23	219	256	234	42	122
	2	2	1	0	3	2	0	0	0	0	1	6	1	4	1	3	2	1	3	3	0	0	48	2	3	2	59	309	30	31	28	35	149	49	473	34	38	104	34	89	18	30	26	23	174	937	184	51	94
	3	10	49	5	2	1	0	0	0	0	2	5	6	2	4	0	11	9	3	0	1	1	0	4	20	2	58	242	36	55	39	32	174	63	313	51	30	31	33	93	3	29	32	35	437	647	26	58	135
	4	2	199	14	1	0	2	0	0	0	5	7	1	2	2	3	9	1	1	1	8	7	0	2	2	6	20	322	11	59	55	37	128	74	5	1	28	3	27	43	25	28	21	34	313	38	34	59	58
	5	11	0	2	4	0	1	0	0	0	3	2	1	2	4	3	6	5	9	1	5	1	0	3	15	7	33	59	41	64	41	37	397	75	93	33	28	29	47	26	30	40	27	36	44	56	34	59	34
	6	13	0	1	4	0	0	2	203	0	9	2	18	0	12	6	17	1	6	0	3	17	31	2	3	1	42	85	44	66	51	38	137	92	75	44	32	41	39	65	35	82	6	29	31	35	38	63	43
	7	3	5	0	0	0	0	2	198	0	9	9	4	1	18	12	3	1	7	1	6	8	53	2	3	7	29	58	46	2	36	31	40	99	59	33	57	487	37	230	45	68	23	69	30	33	38	43	34
	8	9	0	0	0	0	0	0	224	0	37	2	5	1	11	9	4	3	6	2	0	3	73	2	38	16	65	55	44	24	37	33	49	105	54	56	59	52	39	38	44	69	26	71	31	58	34	50	35
	9	15	6	2	9	0	0	0	218	0	57	1	10	1	1	3	2	17	15	6	1	10	33	5	7	27	95	45	56	30	35	57	39	103	36	122	70	36	36	58	32	50	30	67	32	38	38	58	37
	10	5	2	1	3	0	0	0	198	0	34	12	5	0	34	3	1	23	5	11	2	7	45	2	5	40	83	60	38	32	32	48	40	114	43	87	56	48	44	57	40	50	42	68	40	39	38	35	39
	Active lever presses during cued seeking tests.
		Active lever presses (30 min)
		Vehicle group												Baclofen/muscimol group
		Male IDs												Male IDs							Female IDs
		1	7	12	26	30	42	60	22	34	50	51	53	10	40	45	47	57	58	59	18	19	20	23	49	54
	Test day 1	7	38	9	14	27	4	9	9	4	11	28	4	23	12	18	6	16	2	25	20	6	11	9	7	19
	Test day 14	36	67	27	14	40	5	25	24	12	35	50	34	46	18	33	18	55	7	33	22	26	22	37	5	35
[truncated: 27 more columns]

## Sheet: Incubation of craving (pIC)
Incubation of craving experiment - pIC groups
	Lever presses and infusions during the final 10 d of heroin self-administration.
		Inactive lever presses (6 h)																																			Active lever presses (6 h)
		Vehicle groups																	Baclofen/muscimol groups																		Vehicle groups
		Male IDs								Female IDs									Male IDs									Female IDs									Male IDs								Female IDs
	Self-administration day	94	100	102	106	107	118	121	123	75	91	92	111	127	134	136	143	145	70	76	78	96	101	103	108	122	124	82	109	114	115	125	129	137	138	141	94	100	102	106	107	118	121	123	75	91	92	111	127
	1	0	0	2	0	0	0	2	1	4	4	13	0	2	7	1	2	7	2	0	0	0	0	4	0	4	1	164	0	0	37	2	2	1	11	4	57	32	43	68	23	50	25	64	67	29	39	677	21
	2	0	2	2	0	5	0	3	0	0	4	4	0	2	3	5	5	10	1	1	1	0	0	8	3	1	14	111	1	0	41	0	3	7	0	4	70	2	33	345	25	32	68	53	69	27	31	62	15
	3	7	1	4	3	2	3	3	6	9	0	1	1	2	17	2	15	8	0	0	0	0	16	0	0	5	10	115	1	0	97	0	2	1	1	7	12	6	4	403	37	22	38	29	29	28	33	5	24
	4	0	3	1	2	1	2	5	3	3	4	2	0	0	0	30	3	7	0	2	1	0	34	18	7	2	0	113	1	0	67	0	2	2	8	3	21	5	10	1138	2	46	33	33	46	36	29	3	23
	5	16	0	6	7	1	2	5	7	1	6	16	0	2	11	3	2	21	0	0	2	2	42	17	12	9	1	0	5	1	0	1	2	1	15	17	26	60	32	30	36	32	76	38	34	41	20	38	23
	6	12	0	0	0	0	4	6	9	2	7	7	1	2	14	14	2	5	0	5	0	1	0	38	8	0	4	0	3	0	0	0	2	0	4	9	32	43	45	37	48	32	34	35	54	48	24	46	26
	7	0	8	1	6	5	1	22	4	3	4	8	0	0	29	10	22	14	1	3	0	0	0	0	9	5	4	0	6	0	91	1	3	0	8	3	24	38	25	41	52	31	39	33	57	18	32	45	36
	8	2	1	3	2	4	1	10	3	3	6	2	2	12	27	20	50	30	4	0	0	5	0	36	2	9	1	87	0	0	85	0	7	1	1	20	26	69	41	36	49	34	48	33	56	42	28	40	44
	9	2	1	2	28	5	1	26	7	7	10	2	1	14	13	24	13	14	3	3	0	1	14	25	14	0	1	90	7	0	97	0	5	0	6	13	28	55	48	59	43	29	63	31	70	87	34	73	42
	10	1	4	2	28	0	4	11	0	23	27	6	0	34	28	35	1	42	0	6	0	0	10	60	10	15	5	96	16	0	144	2	14	2	0	29	37	52	42	41	69	40	44	47	51	41	37	70	45
	Active lever presses during cued seeking tests.
		Active lever presses (30 min)
		Vehicle groups																	Baclofen/muscimol groups
		Male IDs								Female IDs									Male IDs									Female IDs
		94	100	102	106	107	118	121	123	75	91	92	111	127	134	136	143	145	70	76	78	96	101	103	108	122	124	82	109	114	115	125	129	137	138	141
	Test day 1	11	1	8	3	5	24	22	16	43	2	12	4	5	27	35	6	17	9	1	9	9	17	18	15	6	12	34	6	8	22	29	20	1	11	21
	Test day 14	69	11	43	30	27	24	45	44	34	4	40	22	17	43	16	39	46	18	11	15	22	28	31	33	14	21	10	30	28	16	20	36	58	45	44
[truncated: 57 more columns]

## Sheet: Self-admin - Male v Female
No sex differences in 6 h heroin self-administration
	Active lever presses during the final 10 d of heroin self-administration.
		Active lever presses (6 h)
		Male IDs																															Female IDs
	Self-administration day	1	7	10	12	26	30	40	42	45	47	57	58	59	60	70	76	78	94	96	100	101	102	103	106	107	108	118	121	122	123	124	18	19	20	22	23	34	49	50	51	53	54	75	82	91	92	109	111
	1	65	30	29	31	91	30	30	42	16	34	31	23	200	97	18	23	29	57	22	32	33	43	111	68	23	66	50	25	172	64	48	200	200	42	68	122	200	25	27	66	79	41	67	89	29	39	43	200
	2	59	200	34	30	31	28	89	35	18	30	26	23	174	149	9	200	24	70	40	2	41	33	38	200	25	19	32	68	37	53	22	200	184	51	49	94	200	35	34	38	104	26	69	66	27	31	31	62
	3	58	200	33	36	55	39	93	32	3	29	32	35	200	174	130	36	28	12	62	6	41	4	2	200	37	15	22	38	32	29	29	200	26	58	63	135	200	35	51	30	31	32	29	66	28	33	36	5
	4	20	200	27	11	59	55	43	37	25	28	21	34	200	128	110	63	33	21	35	5	45	10	17	200	2	18	46	33	55	33	32	38	34	59	74	58	5	23	1	28	3	45	46	67	36	29	35	3
	5	33	59	47	41	64	41	26	37	30	40	27	36	44	200	87	42	33	26	29	60	70	32	22	30	36	20	32	76	43	38	26	56	34	59	75	34	93	36	33	28	29	34	34	53	41	20	27	38
	6	42	85	39	44	66	51	65	38	35	82	6	29	31	137	79	37	40	32	29	43	66	45	52	37	48	24	32	34	5	35	25	35	38	63	92	43	75	49	44	32	41	37	54	61	48	24	34	46
	7	29	58	37	46	2	36	230	31	45	68	23	69	30	40	54	53	40	24	39	38	52	25	54	41	52	40	31	39	40	33	25	33	38	43	99	34	59	48	33	57	200	37	57	70	18	32	30	45
	8	65	55	39	44	24	37	38	33	44	69	26	71	31	49	39	20	37	26	26	69	52	41	60	36	49	27	34	48	48	33	37	58	34	50	105	35	54	55	56	59	52	40	56	94	42	28	23	40
	9	95	45	36	56	30	35	58	57	32	50	30	67	32	39	52	38	45	28	32	55	55	48	46	59	43	35	29	63	78	31	39	38	38	58	103	37	36	57	122	70	36	44	70	86	87	34	32	73
	10	83	60	44	38	32	32	57	48	40	50	42	68	40	40	55	113	37	37	33	52	62	42	54	41	69	51	40	44	50	47	44	39	38	35	114	39	43	91	87	56	48	50	51	84	41	37	28	70
	Heroin infusions during the final 10 d of heroin self-administration.
		Heroin infusions (6 h)
		Male IDs																															Female IDs
	Self-administration day	1	7	10	12	26	30	40	42	45	47	57	58	59	60	70	76	78	94	96	100	101	102	103	106	107	108	118	121	122	123	124	18	19	20	22	23	34	49	50	51	53	54	75	82	91	92	109	111
	1	42	20	21	21	41	21	19	16	15	18	17	10	37	30	16	13	16	31	16	23	28	21	27	35	13	20	23	7	40	24	23	43	28	30	46	34	62	22	20	16	20	20	35	49	18	20	17	104
	2	45	30	23	21	23	20	33	20	18	20	17	17	42	25	5	79	18	34	19	2	33	23	23	81	20	14	19	28	19	27	15	61	31	38	44	27	44	29	22	21	24	22	38	51	23	20	19	30
	3	37	29	25	23	31	27	42	22	2	21	21	19	47	29	27	16	19	12	21	6	33	2	2	82	24	14	19	26	24	24	25	42	17	36	48	29	29	24	26	27	18	25	25	50	22	22	17	3
	4	19	33	23	7	36	36	26	22	20	19	17	20	24	34	32	25	25	15	20	5	38	9	16	200	2	13	21	28	33	26	26	15	25	39	54	22	3	21	1	23	3	34	31	53	13	23	25	3
	5	24	29	29	25	40	31	20	22	25	23	20	24	19	67	27	31	22	21	20	31	40	27	22	21	24	15	21	43	29	23	25	20	28	37	60	24	39	23	22	23	24	30	32	45	27	17	17	26
	6	27	30	31	26	37	29	37	24	25	25	4	24	25	33	30	28	27	19	23	32	38	29	39	26	29	21	25	27	4	25	21	21	25	37	68	31	43	23	26	26	31	31	40	47	30	21	22	30
	7	18	32	30	28	1	32	85	24	26	29	22	37	25	24	25	27	30	18	24	28	32	23	40	31	32	23	21	33	35	27	21	26	28	32	60	28	44	27	20	35	119	31	40	49	12	22	21	30
	8	56	34	33	28	23	29	35	28	28	29	25	45	25	23	22	15	29	22	24	47	33	28	37	26	28	25	27	35	36	30	35	33	29	36	71	28	40	30	33	33	29	33	41	59	30	26	22	31
	9	81	31	34	34	28	32	36	34	25	31	26	29	30	26	21	31	31	24	28	38	32	27	41	39	29	26	26	43	36	28	33	29	33	34	78	29	32	33	47	35	24	38	49	58	57	31	25	39
	10	65	33	38	30	24	27	38	31	25	27	30	31	35	24	24	62	31	28	29	37	32	28	40	28	34	27	31	37	40	36	35	31	35	29	77	27	34	29	30	35	30	42	43	58	34	29	24	39
	mg/kg heroin intake during the final 10 d of heroin self-administration.
		mg/kg heroin intake (6 h)
		Male IDs																															Female IDs
	Self-administration day	1	7	10	12	26	30	40	42	45	47	57	58	59	60	70	76	78	94	96	100	101	102	103	106	107	108	118	121	122	123	124	18	19	20	22	23	34	49	50	51	53	54	75	82	91	92	109	111
	1	3.513	1.737	1.624	1.646	3.646	1.89	1.555	1.488	1.176	1.373	1.386	0.821	2.832	2.296	1.513	1.048	1.25	2.779	1.348	1.772	2.242	2.119	2.43	3.1	1.1	1.915	1.76	0.477	3.371	2.038	1.748	2.728	1.951	2.04	3.328	2.312	4.447	1.74	1.525	1.183	1.447	1.278	2.28	3.5	1.342	1.491	1.344	8.073
	2	3.722	2.596	1.803	1.641	2.07	1.829	2.75	1.779	1.416	1.579	1.401	1.401	3.399	1.94	0.493	6.348	1.489	3.148	1.676	0.153	2.614	2.13	1.953	7.5	1.772	1.265	1.49	1.921	1.69	2.319	1.18	3.943	2.108	2.563	3.295	1.836	3.281	2.359	1.724	1.566	1.774	1.427	2.456	3.77	1.753	1.388	1.545	2.297
	3	3.072	2.444	1.933	1.754	2.779	2.47	3.566	1.972	0.158	1.676	1.77	1.56	3.976	2.235	2.688	1.314	1.619	1.12	1.882	0.431	2.671	0.19	0.174	7.656	2	1.286	1.402	1.736	2.053	2.015	2.053	2.778	1.156	2.429	3.611	2.012	2.071	1.962	2.065	2.049	1.308	1.687	1.673	3.648	1.7	1.578	1.41	0.236
	4	1.37	2.946	1.778	0.551	3.202	3.293	2.267	2.029	1.568	1.511	1.454	1.685	2.109	2.647	3.333	2.053	2.163	1.329	1.86	0.357	3.054	0.847	1.364	17.647	0.173	1.224	1.57	1.909	2.813	2.208	2.053	1.037	1.742	2.641	3.957	1.52	0.214	1.725	0.08	1.769	0.221	2.35	2.083	3.917	0.917	1.685	1.986	0.234
	5	1.794	2.481	2.306	1.926	3.462	2.859	1.758	2.012	1.96	1.816	1.731	2.045	1.71	5.327	2.866	2.564	1.882	1.875	1.852	2.187	3.214	2.531	1.889	1.882	2.053	1.43	1.586	3.023	2.519	1.99	2.009	1.371	1.992	2.486	4.474	1.707	2.786	1.88	1.724	1.777	1.729	2.09	2.117	3.188	1.905	1.268	1.376	1.947
	6	2.012	2.586	2.491	1.97	3.33	2.73	3.202	2.348	1.981	1.974	0.349	1.935	2.287	2.652	3.293	2.308	2.319	1.696	1.99	2.271	3.087	2.742	3.375	2.468	2.49	2.011	1.913	1.898	0.341	2.172	1.763	1.428	1.778	2.567	5.161	2.224	2.984	1.917	2.046	1.982	2.243	2.196	2.646	3.535	2.179	1.594	1.798	2.308
	7	1.392	2.748	2.377	2.15	0.087	3.064	7.356	2.204	2.074	2.33	1.833	2.984	2.287	2	2.744	2.17	2.657	1.594	2.069	1.933	2.571	2.138	3.435	2.943	2.727	2.184	1.613	2.372	3.029	2.392	1.75	1.782	1.983	2.176	4.416	2.043	3.041	2.25	1.574	2.68	8.682	2.214	2.698	3.575	0.872	1.67	1.741	2.227
	8	4.375	2.898	2.624	2.18	1.68	2.8	2.895	2.423	2.25	2.364	2.115	3.695	2.25	1.953	2.24	1.197	2.663	2.029	2.093	3.305	2.633	2.582	3.153	2.427	2.377	2.305	1.979	2.484	3.011	2.722	3.088	2.299	2.063	2.468	5.18	2.052	2.798	2.488	2.646	2.516	2.054	2.328	2.777	4.268	2.125	2.009	1.816	2.385
	9	6.306	2.632	2.752	2.55	2.121	3.025	3.034	2.909	2.002	2.555	2.175	2.444	2.7	2.151	2.167	2.43	2.87	2.061	2.451	2.74	2.544	2.51	3.589	3.656	2.444	2.427	1.944	2.995	3.034	2.49	2.71	1.972	2.377	2.321	5.716	2.116	2.276	2.737	3.716	2.644	1.736	2.692	3.306	4.25	4.141	2.417	2.033	2.986
	10	5.043	2.802	3.032	2.32	1.875	2.542	3.19	2.714	2.009	2.217	2.567	2.672	3.163	1.993	2.512	4.929	2.956	2.395	2.529	2.703	2.535	2.647	3.543	2.614	2.965	2.574	2.413	2.602	3.396	3.189	2.983	2.1	2.511	2.004	5.691	1.97	2.429	2.405	2.318	2.61	2.189	3.025	2.889	4.178	2.502	2.272	1.863	3.014
[truncated: 12 more columns]

## Sheet: Locomotor activity
Locomotor activity testing
	Distance traveled in an open field (aIC injections).
		Distance travelled (cm)
		Male IDs					Female IDs
		7	10	12	26	30	16	18	19	23	34
	Vehicle	10749	4550.79	3604.24	4748.04	7183.44	4691.12	4589.98	3919.86	4836.39	4079.41
	Baclofen/muscimol	8162.71	5626.51	4800.99	4577.76	6002.95	6321.28	4581.36	7587.27	5001.81	5328.46
	Distance traveled in an open field (pIC injections).
		Distance travelled (cm)
		Male IDs				Female IDs
		118	122	123	124	125	127	129	134	136
	Vehicle	7861.82	6540.99	6638.22	5388.77	4503.65	2704.23	6620.36	6794.54	7373.47
	Baclofen/muscimol	7246.09	7388.23	9255.19	8016.13	4678.15	3494.85	6897.03	6706.16	6123.77
